# Supplementary material for: Oxysterol research: a brief review
Source: Biochem Soc Trans. 2019 Apr 1;47(2):517–26. doi: 10.1042/BST20180135 (PMC6490702; doi:10.1042/BST20180135)
Supplement: Supplementary Tables [file BST-47-517-s1.xlsx]

## Sheet: Table S1
Supplemental Table S1. Sterol nomenclature and abbreviations
Common Name	Systematic Name	Trivial Abbreviation	Systematic Abbreviation	Mass	LipiMaps ID
7-Dehydrodesmosterol	Cholesta-5,7,24-trien-3β-ol	7-DHD	C5,7,24-3β-ol	382.324	LMST01010121
Desmosterol	Cholesta-5,24-dien-3β-ol	Des	C5,24-3β-ol	384.339	LMST01010016
7-Dehydrocholesterol	Cholesta-5,7-dien-3β-ol	7-DHC	C5,7-3β-ol	384.339	LMST01010069
Lathosterol	5α-Cholest-7-en-3β-ol	Lath	C7-3β-ol	386.355	LMST01010089
Cholesterol	Cholest-5-en-3β-ol	C	C5-3β-ol	386.355	LMST01010001
3β-Hydroxy-7-oxochol-5-enoic acid	3β-Hydroxy-7-oxochol-5-en-24-oic acid	3βH,7O-Δ5-BA	BA5-3β-ol-7-one	388.261	LMST04010394
3β,7β-Dihydroxychol-5-enoic acid	3β,7β-Dihydroxychol-5-en-24-oic acid	3β,7β-diH-Δ5-BA	BA5-3β,7β-diol	390.277	LMST04010218
7-Oxocholesterol (7-Ketocholesterol)	3β-Hydroxycholest-5-en-7-one	7-OC	C5-3β-ol-7-one	400.334	LMST01010049
24-Oxocholesterol (24-Ketocholesterol)	3β-Hydroxycholest-5-en-24-one	24-OC	C5-3β-ol-24-one	400.334	LMST01010133
24S,25-Epoxycholesterol (Cholesterol-24S,25-epoxide)	3β-Hydroxycholest-5-en-24S,25-epoxide	24S,25-EC	C5-3β-ol-24S,25-epoxide	400.334	LMST01010012
5,6-Epoxycholesterol (Cholesterol-5,6-epoxide)	3β-Hydroxycholestan-5α/β,6-epoxide	5,6-EC	C-3β-ol-5α/β,6-epoxide	402.35	LMST01010011/LMST01010010
7α-Hydroxycholesterol	Cholest-5-en-3β,7α-diol	7α-HC	C5-3β,7α-diol	402.35	LMST01010013
7β-Hydroxycholesterol	Cholest-5-en-3β,7β-diol	7β-HC	C5-3β,7β-diol	402.35	LMST01010047
20S-Hydroxycholesterol	Cholest-5-en-3β,20S-diol	20S-HC	C5-3β,20S-diol	402.35	LMST01010134
22R-Hydroxycholesterol	Cholest-5-en-3β,22R-diol	22R-HC	C5-3β,22R-diol	402.35	LMST01010086
24R-Hydroxycholesterol	Cholest-5-en-3β,24R-diol	24R-HC	C5-3β,24R-diol	402.35	LMST01010164
24S-Hydroxycholesterol	Cholest-5-en-3β,24S-diol	24S-HC	C5-3β,24S-diol	402.35	LMST01010019
25-Hydroxycholesterol	Cholest-5-en-3β,25-diol	25-HC	C5-3β,25-diol	402.35	LMST01010018
(25R)26-Hydroxycholesterol (27-Hydroxycholesterol)	Cholest-5-en-3β,(25R)26-diol	26-HC	C5-3β,(25R)26-diol	402.35	LMST01010088
3β-Hydroxycholest-5-en-(25R)26-oic acid	3β-Hydroxycholest-5-en-(25R)26-oic acid	3β-HCA	CA5-3β-ol	416.329	LMST04030072
(25R)26-Hydroxy-7-oxocholesterol (27-Hydroxy-7-oxocholesterol, 7-keto-27-hydroxycholesterol)	3β,(25R)26-Dihydroxycholest-5-en-7-one	26H,7O-C	C5-3β,(25R)26-diol-7-one	416.329	LMST04030180
7α,25-Dihydroxycholesterol	Cholest-5-ene-3β,7α,25-triol	7α,25-diHC	C5-3β,7α,25-triol	418.345	LMST04030166
7α,(25R)26-Dihydroxycholesterol (7α,27-Dihydroxycholesterol)	Cholest-5-ene-3β,7α,(25R)26-triol	7α,26-diHC	C5-3β,7α,(25R)26-triol	418.345	NA
7β,(25R)26-Dihydroxycholesterol (7β,27-Dihydroxycholesterol)	Cholest-5-ene-3β,7β,(25R)26-triol	7β,26-diHC	C5-3β,7β,(25R)26-triol	418.345	LMST04030178
3β-Hydroxy-5-oxo-5,6-secocholestan-6-al (Atherolal A)	3β-Hydroxy-6-al-5,6-secocholestan-5-one		5,6-seco-C-3β-ol-6-al-5-one	418.345	LMST01010127
3β,5β-Dihydroxy-B-norcholestan-6β-carboxaldehyde (Atheronal B)	3β,5β-Dihydroxy-B-norcholestan-6β-carboxaldehyde		B-nor-C-3β,5β-diol-6β-carboxyaldehyde	418.345	LMST01010125
Lanosterol	4,4,14-Trimethyl-5α-Cholesta-8(9),24-dien-3β-ol	Lan	4,4,14-triMe-C8,24-3β-ol	426.386	LMST01010017
3β-Hydroxy-7-oxocholest-5-en-(25R)26-oic acid	3β-Hydroxy-7-oxocholest-5-en-(25R)26-oic acid	3βH,7O-CA	(25R)CA5-3β-ol-7-one	430.308	LMST04030215
3β-Hydroxy-7-oxocholest-5-en-(25S)26-oic acid	3β-Hydroxy-7-oxocholest-5-en-(25S)26-oic acid	3βH,7O-CA(25S)	(25S)CA5-3β-ol-7-one	430.308	NA
7α-Hydroxy-3-oxocholest-4-en-(25R)26-oic acid	7α-Hydroxy-3-oxocholest-4-en-(25R)26-oic acid	7αH,3O-CA	(25R)CA4-7α-ol-3-one	430.308	NA
7α-Hydroxy-3-oxocholest-4-en-(25S)26-oic acid	7α-Hydroxy-3-oxocholest-4-en-(25S)26-oic acid	7αH,3O-CA(S)	(25S)CA4-7α-ol-3-one	430.308	NA
3β,7α-Dihydroxycholest-5-en-(25R)26-oic acid	3β,7α-Dihydroxycholest-5-en-(25R)26-oic acid	3β,7α-diHCA	(25R)CA5-3β,7α-diol	432.324	NA
3β,7α-Dihydroxycholest-5-en-(25S)26-oic acid	3β,7α-Dihydroxycholest-5-en-(25S)26-oic acid	3β,7α-diHCA(25S)	(25S)CA5-3β,7α-diol	432.324	NA
7α,25-Dihydroxy-3-oxocholest-4-en-(25R/S)26-oic acid	7α,25-Dihydroxy-3-oxocholest-4-en-(25R/S)26-oic acid	7α,25-diH,3O-CA(25R/S)	(25R/S)CA4-7α,25-diol-3-one	446.303	NA
Footnote
Unless stated otherwise stereochemistry at C-25 is assumed to be 25R.

## Sheet: Table S2
Supplemental Table S2. Sterol regulation in different HD mouse models and in human HD
	Mouse	Mouse	Mouse	Mouse	Mouse	Mouse	Mouse	Mouse	Mouse	Mouse	Mouse		Human6	Human6	Human7	Human8
	YAC1281	YAC1283	YAC1281	R6/22	R6/24	R6/29	R6/28	KI4	KI-Q1755	KI-Q1755	KI-Q1755		pre-HD	HD	HD	HD
	Brain	Brain	Plasma	Striatum	Brain	Striatum	Striatum	Brain	Striatum	Striatum	Striatum		plasma	Plasma	Plasma	Caudate
	10 month	10 month	10 month	3 month	13 week	3 month	4 month	12 month	5 weeks	25 weeks	54 weeks
Sterol
Lanosterol	↓			↓
Lathosterol	↓	↓		↓				↓	↓	↓	↓
Desmosterol	↓
Cholesterol	↓	↓		NS	↓	↑	↑	↓	NS	NS	↓					↑
24-Hydroxycholesterol	↓	↓	↓	NS	↓	NS			NS	↓	↓		NS	↓	↓
Footnote
↓ Decrease in sterol in the HD mouse
↑ Increase in sterol in the HD mouse
NS, no significant difference
KI, knock-in mouse model
Reference (see main text)
1. [41] Sterols measured as the sum of esterified and non-esterified molecules by GC-MS
2. [42] Sterols measured as the sum of esterified and non-esterified molecules by GC-MS
3. [44] Sterols measured as the sum of esterified and non-esterified molecules by GC-MS
4. [44] Sterols measured as the sum of esterified and non-esterified molecules by GC-MS. KI mouse models HdhQ7/7, HdhQ7/111, HdhQ111/111
5. [45] Sterols measured as the sum of esterified and non-esterified molecules by GC-MS
6. [48] Sterols measured as the sum of esterified and non-esterified molecules by GC-MS
7. [49] Sterols measured as the sum of esterified and non-esterified molecules by GC-MS
8. [51] Sterols measured as the sum of esterified and non-esterified molecules by enzymatic method. Error in actual values which are an order of magnituse too high
9. [53] Sterols measured as the sum of esterified and non-esterified molecules by enzymatic method. Error in units for cholesterol which are given as ng/mg but should be µg/mg
